# Supplementary material for: Performance Comparison of Recombinant Baculovirus and Rabies Virus-like Particles production Using Two Culture Platforms
Source: Vaccines (Basel). 2022 Dec 24;11(1):39. doi: 10.3390/vaccines11010039 (PMC9867115; doi:10.3390/vaccines11010039)
Supplement: Supplementary file 1 [file vaccines-11-00039-s001.zip]

Archive with 1 entries (1 files):
- vaccines-1952315-supplementary.pdf
